# Supplementary material for: Compounds targeting GPI biosynthesis or N-glycosylation are active against Plasmodium falciparum
Source: Comput Struct Biotechnol J. 2022 Feb 2;20:850–63. doi: 10.1016/j.csbj.2022.01.029 (PMC8841962; doi:10.1016/j.csbj.2022.01.029)
Supplement: Supplementary data 3 [file mmc3.zip]

Archive with 1 entries (1 files):
- Supplementary Figure S3.png
